# Supplementary material for: Potential for Drug Repositioning of Midazolam as an Inhibitor of Inflammatory Bone Resorption
Source: Int J Mol Sci. 2024 Jul 12;25(14):7651. doi: 10.3390/ijms25147651 (PMC11277201; doi:10.3390/ijms25147651)
Supplement: Supplementary file 1 [file ijms-25-07651-s001.zip]

Archive with 1 entries (1 files):
- ijms-3075294-supplementary.pdf
